# Supplementary material for: Effect of Agrobacterium tumefaciens on papaya whitefly Trialeurodes variabilis populations infesting papaya Carica papaya
Source: Sci Rep. 2026 May 30;16:22523. doi: 10.1038/s41598-026-55620-8 (PMC13379573; doi:10.1038/s41598-026-55620-8)
Supplement: Supplementary file 1 — Supplementary Material 1 [file 41598_2026_55620_MOESM1_ESM.xlsx]

## Sheet: Table S1
Table S1. Experimental timeline (1: First trial; 2: Second trial).
Weeks after inoculation	Date	Plant	Whitefly infestation	Measurement
				Whitefly count	Number of leaves	Plant height	Canopy width	Stem diameter (inoculation point)	Stem diameter (5 cm above and below)	SPAD	Gall
-9	May 8	Papaya planting (1, 2)
0	July 12	Inoculation (1, 2)			1, 2	1, 2	1, 2	1, 2	1, 2	1, 2
1	July 19				1, 2	1, 2	1, 2		1, 2	1, 2
2	July 26								1, 2	1, 2
3	August 1								1, 2	1, 2	1, 2
4	August 8				1	1	1	1	1, 2	1, 2	1, 2
5	August 14		1		1				1	1	1
	August 15								2	2	2
6	August 21		1		1				1	1	1
	August 22				2	2	2	2	2	2	2
	August 25		2
7	August 28			1	1, 2				1, 2	1, 2	1, 2
	September 1		2
8	September 5			1	1, 2	1	1	1	1, 2	1, 2	1, 2
	September 8			2
9	September 11			1	1, 2				1, 2	1, 2	1, 2
	September 15			2
10	September 18			1	1, 2	2	2	2	1, 2	1, 2	1, 2
	September 22			2
11	September 25			1	1, 2				1, 2	1, 2	1, 2
	September 27			2
12	October 2			1	2				2	2	2
	October 3				1	1	1	1	1	1	1
	October 4			2
13	October 10			1	2				2	2	2
	October 11			2
14	October 16				2	2	2	2	2	2	2
	October 17			2
