# Supplementary material for: Effect of Agrobacterium tumefaciens on papaya whitefly Trialeurodes variabilis populations infesting papaya Carica papaya
Source: Sci Rep. 2026 May 30;16:22523. doi: 10.1038/s41598-026-55620-8 (PMC13379573; doi:10.1038/s41598-026-55620-8)
Supplement: Supplementary file 2 — Supplementary Material 2 [file 41598_2026_55620_MOESM2_ESM.xlsx]

## Sheet: Table S2
Table S2. Estimated treatment differences (Control - Agrobacterium treatment) and 95% confidence intervals (CI) obtained from least-squares means comparisons in the generalized linear mixed models (GLMM).
Category	Source	Difference	95% CI	P
Whitefly: Eggs	First trial	-6.04	-15.06 to 2.98	0.184
	Second trial	-10.26	-19.28 to -1.25	0.026
Whitefly: Nymphs	First trial	-7.21	-14.71 to 0.28	0.059
	Second trial	-9.91	-17.29 to -2.54	0.010
Whitefly: Adults	First trial	-94.58	-170.74 to -18.42	0.016
	Second trial	-61.10	-140.18 to 17.98	0.126
Papaya plant: Number of leaves	First trial	0.39	-0.22 to 1.00	0.206
	Second trial	0.63	0.16 to 1.09	0.009
Papaya plant: Plant height	First trial	2.22	-3.87 to 8.30	0.462
	Second trial	17.35	9.29 to 25.40	< 0.001
Papaya plant: Canopy width (N-S)	First trial	-1.35	-5.98 to 3.28	0.556
	Second trial	5.93	1.95 to 9.92	0.005
Papaya plant: Canopy width (E-W)	First trial	-0.49	-5.12 to 4.14	0.831
	Second trial	6.21	2.81 to 9.60	< 0.001
Papaya plant: Stem diameter (inoculation point)	First trial	0.17	-0.77 to 1.11	0.708
	Second trial	1.86	0.61 to 3.11	0.005
Papaya plant: Stem diameter (5 cm above)	First trial	1.33	0.95 to 1.71	< 0.001
	Second trial	1.82	1.16 to 2.47	< 0.001
Papaya plant: Stem diameter (5 cm below)	First trial	-0.22	-0.58 to 0.13	0.213
	Second trial	0.43	-0.02 to 0.88	0.059
Papaya plant: SPAD	First trial	0.29	-0.46 to 1.03	0.447
	Second trial	1.26	0.40 to 2.12	0.005
Gall measurment	N–S direction	1.67	-2.12 to 5.46	0.383
	E–W direction	1.58	-2.87 to 6.02	0.482
	Height	0.33	-3.46 to 4.12	0.862
